# Supplementary material for: Fungal diversity regulates plant-soil feedbacks in temperate grassland
Source: Sci Adv. 2018 Nov 28;4(11):eaau4578. doi: 10.1126/sciadv.aau4578 (PMC6261650; doi:10.1126/sciadv.aau4578)
Supplement: http://advances.sciencemag.org/cgi/content/full/4/11/eaau4578/DC1 [file aau4578_Data_file_S1.txt]

Variable	Units	Description

#FILE: Plant_trait_data.csv
Soil_ID			ID of the mesocosm in the conditioning stage
Plant_species		Plant species
LDMC		mg / g	Leaf dry matter content
SLA		m2 / kg	Specific leaf area
RootAvgDiam	mm	Root average diameter
RootDryWeightDensity g / cm3	Root dry mass per soil volume	
RDMC		mg / g Root dry matter content	
RootN		% by wt	Root nitrogen 
RootC		% by wt	Root carbon
ShootN		% by wt	Shoot nitrogen
ShootC		% by wt	Shoot carbon
Shoot_mass	g	
ShootCN			Shoot carbon to nitrogen ratio	
RootCN			Root carbon to nitrogen ratio
RS 		g /g	Root to shoot dry mass ratio


#FILE: Soil_properties_data.csv
Soil_ID 			ID of the mesocosm in the conditioning stage
Conditioning_species		Species that occupied the mesocosm in the conditioning stage
NH4	ug N / g dry wt soil	Ammonium (KCl soluable)
NO3	ug N / g dry wt soil	Nitrate (KCl soluable)
DON	ug N / g dry wt soil	Dissolved organic nitrogen (KCl soluable)
TOC_water	ug C / g dry wt soil	Total organic carbon (water soluable)
SoilN	% by wt	
SoilC	% by wt	
pH	pH units(in 0.1 M BaCl2)
Al	mg / kg	
Ca	mg / kg	
K	mg / kg	
Mg	mg / kg	
Mn	mg / kg	
Na	mg / kg	
ECEC	cmol/kg			Effective cation exchange capacity
Total_P	mg / kg			total phosphorus
TN_flush	mg N / g dry wt soil (KCl soluable; ammonium, nitrate and dissolved organic nitrogen)

#FILE: Feedback_phase_data.csv

Pot_ID	
Soil_sterilisation		live - not sterilised/sterile - sterilised with Gamma radiation (>25Gy)	
Soil_legacy_type		soil conditioned by conspecifics or heterospecifics relative to the plant grown in that soil in the feedback stage 	
Soil_ID				ID of the mesocosm in the conditioning stage
Soil_conditioning_species	ID of plant species that occupied the soil in the conditioning stage
Seedling_species		ID of plant species that occupied the soil in the feedback stage
Total_dry_mass_g		Plant dry mass in grams at the end of the feedback stage


#Microbial data in Figshare  - sampleID numbers in microbial data (stored in Figshare) correspond to Soil_ID numbers in the files described above.
